# Supplementary material for: Radiocarbon evidence of river transport and food web uptake of old carbon in Lake Athabasca, Canada
Source: Sci Rep. 2025 Aug 26;15:31455. doi: 10.1038/s41598-025-15926-5 (PMC12381246; doi:10.1038/s41598-025-15926-5)
Supplement: Supplementary file 1 — Supplementary Material 1 [file 41598_2025_15926_MOESM1_ESM.xlsx]

## Sheet: Sheet1
Lab ID	Submitter ID	Material	Material Code	Taxon	Location	Latitude	Longitude	Collection year	Analysis year	14C yr BP	±	F14C	±	D14C ‰	±	∆14C ‰	±	cal AD
UOC-20976	W182563-01 B	Whole fish	A (bulk, acid washed)	Shiner spp. (emerald/spottail)	Athabasca River (Poacher's Landing)	54.9634	-112.852	2018	2023	158.546	12.0082	0.980456	0.00146566	-19.5434	1.46566	-28.1632	1.46566
UOC-20977	W182571-01 B	Whole fish	A (bulk, acid washed)	Shiner spp. (emerald/spottail)	Athabasca River (Athabasca Landing)	54.742	-113.335	2018	2023	220.779	11.71	0.97289	0.00141823	-27.1097	1.41823	-35.663	1.41823
UOC-20978	W182587-01 B	Whole fish	A (bulk, acid washed)	Shiner spp. (emerald/spottail)	Athabasca River (Fort McMurray Water Treatment Plant)	56.7245	-111.402	2018	2023	533.925	11.7078	0.935694	0.00136375	-64.3057	1.36375	-72.5324	1.36375
UOC-20979	W182600-01 B	Whole fish	A (bulk, acid washed)	Shiner spp. (emerald/spottail)	Athabasca River (Suncor_upstream)	57.0106	-111.475	2018	2023	448.526	11.6179	0.945694	0.00136774	-54.3052	1.36774	-62.6197	1.36774
UOC-20980	W182601-01 B	Whole fish	A (bulk, acid washed)	Shiner spp. (emerald/spottail)	Athabasca River (Suncor_upstream)	57.0106	-111.475	2018	2023	477.048	11.8618	0.942342	0.00139151	-57.657	1.39151	-65.9421	1.39151
UOC-20981	W182607-01 B	Whole fish	A (bulk, acid washed)	Shiner spp. (emerald/spottail)	Athabasca River (Ells)	57.3074	-111.672	2018	2023	593.256	11.9365	0.928808	0.00138016	-71.1912	1.38016	-79.3574	1.38016
UOC-20982	W182608-01 B	Whole fish	A (bulk, acid washed)	Shiner spp. (emerald/spottail)	Athabasca River (Ells)	57.3074	-111.672	2018	2023	164.092	11.5244	0.97978	0.00140564	-20.22	1.40564	-28.8338	1.40564
UOC-20983	W182609-01 B	Whole fish	A (bulk, acid washed)	Shiner spp. (emerald/spottail)	Athabasca River (Ells)	57.3074	-111.672	2018	2023	325.634	11.6875	0.960273	0.00139715	-39.7264	1.39715	-48.169	1.39715
UOC-20984	W182610-01 B	Whole fish	A (bulk, acid washed)	Shiner spp. (emerald/spottail)	Athabasca River (Ells)	57.3074	-111.672	2018	2023	308.356	11.6505	0.962341	0.00139573	-37.6588	1.39573	-46.1195	1.39573
UOC-20985	W193046-08 A	Whole fish	A (bulk, acid washed)	Shiner spp. (emerald/spottail)	Athabasca River (Athabasca Landing)	54.9634	-112.852	2018	2023	92.9275	11.6455	0.988498	0.00143304	-11.5016	1.43304	-20.192	1.43304
UOC-20986	W193046-17 A	Whole fish	A (bulk, acid washed)	Shiner spp. (emerald/spottail)	Athabasca River (Athabasca Landing)	54.9634	-112.852	2018	2023	321.804	12.3559	0.960731	0.00147775	-39.2685	1.47775	-47.715	1.47775
UOC-20987	W193046-33 A	Whole fish	A (bulk, acid washed)	Shiner spp. (emerald/spottail)	Athabasca River (Athabasca Landing)	54.9634	-112.852	2018	2023	100.176	11.6283	0.987607	0.00142964	-12.3932	1.42964	-21.0758	1.42964
UOC-20988	W193046-34 A	Whole fish	A (bulk, acid washed)	Shiner spp. (emerald/spottail)	Athabasca River (Fort McMurray Water Treatment Plant)	56.7245	-111.402	2018	2023	564.507	12.1333	0.932138	0.00140795	-67.8612	1.40795	-76.0566	1.40795
UOC-20989	W193046-35 A	Whole fish	A (bulk, acid washed)	Shiner spp. (emerald/spottail)	Athabasca River (Fort McMurray Water Treatment Plant)	56.7245	-111.402	2018	2023	512.466	12.1687	0.938197	0.00142123	-61.8027	1.42123	-70.0514	1.42123
UOC-20990	W193046-36 A	Whole fish	A (bulk, acid washed)	Shiner spp. (emerald/spottail)	Athabasca River (Fort McMurray Water Treatment Plant)	56.7245	-111.402	2018	2023	418.445	11.8238	0.949242	0.00139721	-50.7572	1.39721	-59.1029	1.39721
UOC-20991	W193046-43 A	Whole fish	A (bulk, acid washed)	Shiner spp. (emerald/spottail)	Athabasca River (Woodbuffalo Park)	58.1742	-111.37	2018	2023	337.503	12.0426	0.958855	0.00143748	-41.1441	1.43748	-49.5742	1.43748
UOC-20992	W193046-44 A	Whole fish	A (bulk, acid washed)	Shiner spp. (emerald/spottail)	Athabasca River (Woodbuffalo Park)	58.1742	-111.37	2018	2023	392.588	11.9086	0.952303	0.00141176	-47.6969	1.41176	-56.0694	1.41176
UOC-20993	W193046-45 A	Whole fish	A (bulk, acid washed)	Shiner spp. (emerald/spottail)	Athabasca River (Woodbuffalo Park)	58.1742	-111.37	2018	2023	360.8	11.9795	0.956079	0.0014258	-43.921	1.4258	-52.3267	1.4258
UOC-20994	W193046-46 A	Whole fish	A (bulk, acid washed)	Shiner spp. (emerald/spottail)	Athabasca River (Woodbuffalo Park)	58.1742	-111.37	2018	2023	310.797	12.1163	0.962049	0.00145109	-37.9511	1.45109	-46.4092	1.45109
UOC-20995	W193046-50 A	Whole fish	A (bulk, acid washed)	Shiner spp. (emerald/spottail)	Athabasca River (Woodbuffalo Park)	58.1742	-111.37	2018	2023	303.818	11.9388	0.962885	0.00143108	-37.115	1.43108	-45.5804	1.43108
UOC-20996	W193063-01 B	Whole fish	A (bulk, acid washed)	Shiner spp. (emerald/spottail)	Mamawi Lake	58.58	-111.38	2017	2023	603.87	12.3275	0.927582	0.00142349	-72.4176	1.42349	-80.573	1.42349
UOC-20999	W193126-01 B	Whole fish	A (bulk, acid washed)	Shiner spp. (emerald/spottail)	Lake Athabasca (Wylie's Point)	58.71	-111.16	2017	2023	599.987	12.0174	0.92803	0.00138835	-71.9691	1.38835	-80.1285	1.38835
UOC-21000	W193134-01 B	Whole fish	A (bulk, acid washed)	Shiner spp. (emerald/spottail)	Lake Athabasca (Wylie's Point)	58.71	-111.16	2017	2023	572.479	12.2037	0.931214	0.0014147	-68.7858	1.4147	-76.9731	1.4147
UOC-21001	W193259-01 B	Whole fish	A (bulk, acid washed)	Shiner spp. (emerald/spottail)	Lake Athabasca (Wylie's Point)	58.71	-111.16	2018	2023	118.903	11.9901	0.985307	0.00147069	-14.6928	1.47069	-23.3552	1.47069
UOC-21002	W193445-01 A	Whole fish	A (bulk, acid washed)	Shiner spp. (emerald/spottail)	Mamawi Lake	58.58	-111.38	2019	2023	119.3	12.4818	0.985258	0.00153092	-14.7415	1.53092	-23.4035	1.53092
UOC-21003	W193445-02 A	Whole fish	A (bulk, acid washed)	Shiner spp. (emerald/spottail)	Mamawi Lake	58.58	-111.38	2019	2023	161.51	12.0198	0.980095	0.00146653	-19.905	1.46653	-28.5216	1.46653
UOC-21004	W193446-01 A	Whole fish	A (bulk, acid washed)	Shiner spp. (emerald/spottail)	Mamawi Lake	58.58	-111.38	2019	2023	147.859	11.7316	0.981762	0.00143381	-18.2381	1.43381	-26.8694	1.43381
UOC-21006	W193448-01 A	Whole fish	A (bulk, acid washed)	Shiner spp. (emerald/spottail)	Lake Athabasca (Wylie's Point)	58.71	-111.16	2019	2023	162.579	11.6746	0.979964	0.00142423	-20.0354	1.42423	-28.6509	1.42423
UOC-21007	W193448-02 A	Whole fish	A (bulk, acid washed)	Shiner spp. (emerald/spottail)	Lake Athabasca (Wylie's Point)	58.71	-111.16	2019	2023	281.479	12.0593	0.965566	0.00144953	-34.4335	1.44953	-42.9225	1.44953
UOC-21008	W193448-03 A	Whole fish	A (bulk, acid washed)	Shiner spp. (emerald/spottail)	Lake Athabasca (Wylie's Point)	58.71	-111.16	2019	2023	425.266	12.4385	0.948437	0.0014686	-51.563	1.4686	-59.9015	1.4686
UOC-21009	W193452-01 A	Whole fish	A (bulk, acid washed)	Shiner spp. (emerald/spottail)	Mamawi Lake	58.63	-111.4	2019	2023	260.465	12.1165	0.968095	0.00146023	-31.9043	1.46023	-40.4156	1.46023
UOC-21010	W193452-02 A	Whole fish	A (bulk, acid washed)	Shiner spp. (emerald/spottail)	Mamawi Lake	58.63	-111.4	2019	2023	581.088	12.4339	0.930216	0.00143985	-69.7832	1.43985	-77.9617	1.43985
UOC-21011	W193452-03 A	Whole fish	A (bulk, acid washed)	Shiner spp. (emerald/spottail)	Mamawi Lake	58.63	-111.4	2019	2023	164.354	12.471	0.979748	0.00152105	-20.252	1.52105	-28.8655	1.52105
UOC-21012	W193452-04 A	Whole fish	A (bulk, acid washed)	Shiner spp. (emerald/spottail)	Mamawi Lake	58.63	-111.4	2019	2023	775.841	12.3266	0.907935	0.00139323	-92.0643	1.39323	-100.047	1.39323
UOC-21013	W193452-05 A	Whole fish	A (bulk, acid washed)	Shiner spp. (emerald/spottail)	Mamawi Lake	58.63	-111.4	2019	2023	367.859	12.6444	0.955239	0.00150362	-44.7608	1.50362	-53.1591	1.50362
UOC-21014	W193452-06 A	Whole fish	A (bulk, acid washed)	Shiner spp. (emerald/spottail)	Mamawi Lake	58.63	-111.4	2019	2023	175.379	12.1646	0.978404	0.00148164	-21.5957	1.48164	-30.1975	1.48164
UOC-21016	W180712-02 H	Bird egg	A (bulk, acid washed)	Caspian Tern	Lake Athabasca (Egg Island)	58.9821	-110.44	2018	2023	> Modern	----	1.0246	0.00152939	24.6042	1.52939	15.5967	1.52939
UOC-21017	W180713-02 H	Bird egg	A (bulk, acid washed)	Caspian Tern	Lake Athabasca (Egg Island)	58.9821	-110.44	2018	2023	68.63	12.1944	0.991493	0.00150514	-8.50711	1.50514	-17.2238	1.50514
UOC-21018	W180714-02 H	Bird egg	A (bulk, acid washed)	Caspian Tern	Lake Athabasca (Egg Island)	58.9821	-110.44	2018	2023	> Modern	----	1.03229	0.00151908	32.2908	1.51908	23.2158	1.51908
UOC-21019	W180715-02 H	Bird egg	A (bulk, acid washed)	Caspian Tern	Lake Athabasca (Egg Island)	58.9821	-110.44	2018	2023	174.331	12.2187	0.978532	0.00148842	-21.4681	1.48842	-30.071	1.48842
UOC-21020	W180716-02 H	Bird egg	A (bulk, acid washed)	Caspian Tern	Lake Athabasca (Egg Island)	58.9821	-110.44	2018	2023	45.7978	11.8994	0.994315	0.00147291	-5.68498	1.47291	-14.4265	1.47291
UOC-21021	W191542-02 F	Bird egg	A (bulk, acid washed)	Caspian Tern	Lake Athabasca (Egg Island)	58.9821	-110.44	2019	2023	140.941	12.1006	0.982608	0.00148018	-17.3923	1.48018	-26.0309	1.48018
UOC-21022	W191543-02 F	Bird egg	A (bulk, acid washed)	Caspian Tern	Lake Athabasca (Egg Island)	58.9821	-110.44	2019	2023	86.4172	12.0932	0.9893	0.00148935	-10.7001	1.48935	-19.3976	1.48935
UOC-21023	W191544-02 F	Bird egg	A (bulk, acid washed)	Caspian Tern	Lake Athabasca (Egg Island)	58.9821	-110.44	2019	2023	143.034	11.9066	0.982352	0.00145607	-17.6482	1.45607	-26.2847	1.45607
UOC-21024	W191545-02 F	Bird egg	A (bulk, acid washed)	Caspian Tern	Lake Athabasca (Egg Island)	58.9821	-110.44	2019	2023	> Modern	----	1.02426	0.00153701	24.2554	1.53701	15.251	1.53701
UOC-21025	W191546-02 F	Bird egg	A (bulk, acid washed)	Caspian Tern	Lake Athabasca (Egg Island)	58.9821	-110.44	2019	2023	48.1889	11.9538	0.994019	0.0014792	-5.98091	1.4792	-14.7198	1.4792
UOC-21026	W211108-02 E	Bird egg	A (bulk, acid washed)	Caspian Tern	Lake Athabasca (Egg Island)	58.9821	-110.44	2021	2023	3.67157	12.2004	0.999543	0.0015181	-0.456957	1.5181	-9.24436	1.5181
UOC-21027	W211109-02 E	Bird egg	A (bulk, acid washed)	Caspian Tern	Lake Athabasca (Egg Island)	58.9821	-110.44	2021	2023	62.645	11.8532	0.992232	0.00146412	-7.76813	1.46412	-16.4913	1.46412
UOC-21028	W211110-02 E	Bird egg	A (bulk, acid washed)	Caspian Tern	Lake Athabasca (Egg Island)	58.9821	-110.44	2021	2023	> Modern	----	1.03453	0.00149461	34.5341	1.49461	25.4394	1.49461
UOC-21029	W211111-02 E	Bird egg	A (bulk, acid washed)	Caspian Tern	Lake Athabasca (Egg Island)	58.9821	-110.44	2021	2023	289.053	11.9701	0.964656	0.00143746	-35.3435	1.43746	-43.8245	1.43746
UOC-21030	W211112-02 E	Bird egg	A (bulk, acid washed)	Caspian Tern	Lake Athabasca (Egg Island)	58.9821	-110.44	2021	2023	112.021	11.9433	0.986152	0.0014662	-13.8483	1.4662	-22.5181	1.4662
UOC-21031	W222214-02	Bird egg	A (bulk, acid washed)	Caspian Tern	Lake Athabasca (Egg Island)	58.9821	-110.44	2022	2023	> Modern	----	1.01833	0.00148709	18.3258	1.48709	9.3734	1.48709
UOC-21032	W222215-02	Bird egg	A (bulk, acid washed)	Caspian Tern	Lake Athabasca (Egg Island)	58.9821	-110.44	2022	2023	> Modern	----	1.0181	0.00150471	18.0975	1.50471	9.14713	1.50471
UOC-21033	W222216-02	Bird egg	A (bulk, acid washed)	Caspian Tern	Lake Athabasca (Egg Island)	58.9821	-110.44	2022	2023	> Modern	----	1.01761	0.00150647	17.6137	1.50647	8.66763	1.50647
UOC-21034	W222217-02	Bird egg	A (bulk, acid washed)	Caspian Tern	Lake Athabasca (Egg Island)	58.9821	-110.44	2022	2023	> Modern	----	1.01608	0.00154065	16.0818	1.54065	7.14915	1.54065
UOC-21035	W222218-02	Bird egg	A (bulk, acid washed)	Caspian Tern	Lake Athabasca (Egg Island)	58.9821	-110.44	2022	2023	171.252	12.226	0.978907	0.00148989	-21.0929	1.48989	-29.6991	1.48989
UOC-24218	W222219-02-J	Bird egg	A (bulk, acid washed)	Caspian Tern	Lake Athabasca (Egg Island)	58.9821	-110.44	2022	2024	>Modern	---	1.0137	0.0017	13.66	1.75	4.63	1.75	1955 - 1955 calAD (9.4%) 2016 - 2019 calAD (86.1%)
UOC-24219	W222220-02-J	Bird egg	A (bulk, acid washed)	Caspian Tern	Lake Athabasca (Egg Island)	58.9821	-110.44	2022	2024	50	15	0.9943	0.0017	-5.68	1.73	-14.54	1.73	247 - 229 (26.1%) 135 - 116 (25.7%) 60 - 41 (43.6%)†
UOC-24220	W222221-02-I	Bird egg	A (bulk, acid washed)	Caspian Tern	Lake Athabasca (Egg Island)	58.9821	-110.44	2022	2024	100	15	0.988	0.0017	-11.98	1.74	-20.79	1.74	256 - 225 (27.8%) 140 - 33 (67.6%)†
UOC-24221	W222222-02-J	Bird egg	A (bulk, acid washed)	Caspian Tern	Lake Athabasca (Egg Island)	58.9821	-110.44	2022	2024	>Modern	---	1.0068	0.0018	6.83	1.76	-2.14	1.76	1954 - 1955 calAD (38.7%) 2018 - 2018 calAD (1.3%) 2019 calAD…(55.4%)
UOC-24222	W222223-02-H	Bird egg	A (bulk, acid washed)	Caspian Tern	Lake Athabasca (Egg Island)	58.9821	-110.44	2022	2024	>Modern	---	1.0158	0.0018	15.82	1.77	6.77	1.77	1955 - 1955 calAD (8.4%) 2016 - 2018 calAD (97.1%)
UOC-24223	W211113-02-J	Bird egg	A (bulk, acid washed)	Caspian Tern	Lake Athabasca (Egg Island)	58.9821	-110.44	2021	2024	80	15	0.9904	0.0017	-9.63	1.74	-18.46	1.74	254 - 226 (30.3%) 139 - 113 (29.2%) 71-38 (35.9%)†
UOC-24224	W211114-02-J	Bird egg	A (bulk, acid washed)	Caspian Tern	Lake Athabasca (Egg Island)	58.9821	-110.44	2021	2024	>Modern	---	1.0169	0.0018	16.92	1.76	7.86	1.76	1955 - 1955 calAD (9.1%) 2016 - 2018 calAD (86.4%)
UOC-24225	W211115-02-J	Bird egg	A (bulk, acid washed)	Caspian Tern	Lake Athabasca (Egg Island)	58.9821	-110.44	2021	2024	>Modern	---	1.0182	0.0018	18.19	1.76	9.11	1.76	1955 - 1955 calAD (11.6%) 2015 - 2018 calAD (83.8%)
UOC-24226	W211116-02-J	Bird egg	A (bulk, acid washed)	Caspian Tern	Lake Athabasca (Egg Island)	58.9821	-110.44	2021	2024	>Modern	---	1.0317	0.0018	31.66	1.78	22.47	1.78	1955 - 1956 calAD (19.5%) 2012-2014 calAD (76.0%)
UOC-24227	W211117-02-I	Bird egg	A (bulk, acid washed)	Caspian Tern	Lake Athabasca (Egg Island)	58.9821	-110.44	2021	2024	20	15	0.998	0.0017	-1.98	1.74	-10.87	1.74	242 - 231 (20.8%) 130 - 116 (16.9%) 59 - 43 (57.7%)†
UOC-24228	W191547-02-F	Bird egg	A (bulk, acid washed)	Caspian Tern	Lake Athabasca (Egg Island)	58.9821	-110.44	2019	2024	135	15	0.9838	0.0017	-16.17	1.72	-24.94	1.72	269 - 213 (23.3%) 195 - 189 (0.8%) 149 - 55 (55.1%) 49 - 13 (16.3%)†
UOC-24229	W191548-02-F	Bird egg	A (bulk, acid washed)	Caspian Tern	Lake Athabasca (Egg Island)	58.9821	-110.44	2019	2024	30	15	0.9967	0.0018	-3.28	1.76	-12.17	1.76	245 - 230 (23.9%) 135 - 116 (22.3%) 60 - 42 (49.3%)†
UOC-24230	W180717-02-H	Bird egg	A (bulk, acid washed)	Caspian Tern	Lake Athabasca (Egg Island)	58.9821	-110.44	2018	2024	60	15	0.9929	0.0017	-7.1	1.75	-15.95	1.75	250 - 228 (28.0%) 136 - 116 (27.9%) 61 - 41 (39.6%)†
UOC-24231	W180718-02-H	Bird egg	A (bulk, acid washed)	Caspian Tern	Lake Athabasca (Egg Island)	58.9821	-110.44	2018	2024	>Modern	---	1.0404	0.0018	40.39	1.79	31.12	1.79	1956 - 1956 calAD (9.0%) 2011 - 2012 calAD (86.4%)
UOC-24232	W180719-02-H	Bird egg	A (bulk, acid washed)	Caspian Tern	Lake Athabasca (Egg Island)	58.9821	-110.44	2018	2024	>Modern	---	1.0432	0.0018	43.19	1.8	33.89	1.8	1956 - 1956 calAD (12.0%) 2010-2012 calAD (83.4%)
UOC-24233	W180720-02-H	Bird egg	A (bulk, acid washed)	Caspian Tern	Lake Athabasca (Egg Island)	58.9821	-110.44	2018	2024	45	15	0.9947	0.0018	-5.32	1.76	-14.18	1.76	248 - 229 (26.3%) 136 - 116 (26.0%) 60 - 41 (43.2%)†
UOC-24234	W180721-02-H	Bird egg	A (bulk, acid washed)	Caspian Tern	Lake Athabasca (Egg Island)	58.9821	-110.44	2018	2024	>Modern	---	1.0221	0.0018	22.09	1.79	12.98	1.79	1955 - 1955 calAD (12.2%) 2014 - 2016 calAD (83.2%)
UOC-24235	W180999-02-H	Bird egg	A (bulk, acid washed)	Caspian Tern	Lake Athabasca (Egg Island)	58.9821	-110.44	2018	2024	45	15	0.9944	0.0017	-5.58	1.75	-14.44	1.75	247 - 229 (26.0%) 135 - 116 (25.5%) 60 - 41 (43.9%)†
UOC-24236	W181000-02-H	Bird egg	A (bulk, acid washed)	Caspian Tern	Lake Athabasca (Egg Island)	58.9821	-110.44	2018	2024	25	15	0.9971	0.0018	-2.92	1.78	-11.8	1.78	245 - 230 (23.3%) 135 - 116 (21.5%) 60 - 42 (50.7%)†
UOC-24237	W152049-03-A	Bird egg	A (bulk, acid washed)	Common Tern	Mamawi Lake	58.6087	-111.463	2015	2024	75	15	0.9907	0.0018	-9.28	1.75	-18.1	1.75	254 - 226 (30.3%) 139 - 113 (29.1%) 71 - 38 (36.1%)†
UOC-24238	W152050-03-A	Bird egg	A (bulk, acid washed)	Common Tern	Mamawi Lake	58.6087	-111.463	2015	2024	90	15	0.9893	0.0017	-10.71	1.73	-19.52	1.73	255 - 225 (30.0%) 140 - 96 (30.3%) 74 - 34 (35.1%)†
UOC-24239	W152051-03-A	Bird egg	A (bulk, acid washed)	Common Tern	Mamawi Lake	58.6087	-111.463	2015	2024	90	15	0.9892	0.0017	-10.79	1.74	-19.61	1.74	255 - 225 (29.9%) 140 - 96 (30.4%) 74 - 34 (35.1%)†
UOC-24240	W152052-03-A	Bird egg	A (bulk, acid washed)	Common Tern	Mamawi Lake	58.6087	-111.463	2015	2024	170	15	0.9791	0.0017	-20.87	1.74	-29.6	1.74	284 - 258 (17.8%) 224 - 166 (47.0%) 155 - 141 (9.3%) 30…(21.4%)†
UOC-24241	W152053-03-A	Bird egg	A (bulk, acid washed)	Common Tern	Mamawi Lake	58.6087	-111.463	2015	2024	160	15	0.9803	0.0018	-19.67	1.81	-28.41	1.81	283 - 255 (16.9%) 226 - 168 (39.2%) 155 - 137 (10.7%) 112 - 73 (6.0%) 35…(22.7%)†
UOC-24242	W152054-03-A	Bird egg	A (bulk, acid washed)	Common Tern	Mamawi Lake	58.6087	-111.463	2015	2024	155	15	0.9811	0.0018	-18.86	1.78	-27.6	1.78	280 - 253 (16.0%) 228 - 171 (32.6%) 154 - 136 (11.0%) 114 - 70 (13.0%) 39…(22.8%)†
UOC-24243	W152055-03-A	Bird egg	A (bulk, acid washed)	Common Tern	Mamawi Lake	58.6087	-111.463	2015	2024	500	15	0.9399	0.0017	-60.13	1.67	-68.51	1.67	540 - 510 (95.4%)
UOC-24244	W152056-03-A	Bird egg	A (bulk, acid washed)	Common Tern	Mamawi Lake	58.6087	-111.463	2015	2024	260	15	0.9686	0.0017	-31.37	1.73	-40	1.73	315 - 285 (87.9%) 166 - 155 (7.6%)
UOC-24250	W152057-03-A	Bird egg	A (bulk, acid washed)	Common Tern	Mamawi Lake	58.6087	-111.463	2015	2024	>Modern	---	1.0052	0.0018	5.22	1.8	-3.74	1.8	1954-1955 calAD (63.2%) 2019 calAD…(32.3%)
UOC-24251	W152058-03-A	Bird egg	A (bulk, acid washed)	Common Tern	Mamawi Lake	58.6087	-111.463	2015	2024	215	15	0.9741	0.0018	-25.94	1.78	-34.62	1.78	300 - 270 (34.8%) 210 - 197 (5.7%) 188 - 150 (52.4%) 11…(2.5%)†
UOC-24252	W161285-02-E	Bird egg	A (bulk, acid washed)	Common Tern	Mamawi Lake	58.6087	-111.463	2016	2024	550	15	0.9338	0.0017	-66.16	1.73	-74.48	1.73	624 - 602 (16.4%) 556 - 527 (79.0%)
UOC-24253	W161286-02-E	Bird egg	A (bulk, acid washed)	Common Tern	Mamawi Lake	58.6087	-111.463	2016	2024	450	15	0.9458	0.0018	-54.22	1.75	-62.65	1.75	520 - 493 (95.4%)
UOC-24254	W161287-02-E	Bird egg	A (bulk, acid washed)	Common Tern	Mamawi Lake	58.6087	-111.463	2016	2024	590	15	0.9294	0.0017	-70.62	1.71	-78.9	1.71	634 - 590 (74.5%) 563 - 545 (20.9%)
UOC-24255	W161288-02-E	Bird egg	A (bulk, acid washed)	Common Tern	Mamawi Lake	58.6087	-111.463	2016	2024	565	20	0.9324	0.0017	-67.62	1.75	-75.92	1.75	627 - 596 (44.2%) 559 - 534 (51.3%)
UOC-24256	W161289-02-E	Bird egg	A (bulk, acid washed)	Common Tern	Mamawi Lake	58.6087	-111.463	2016	2024	540	20	0.9352	0.0017	-64.78	1.75	-73.11	1.75	621 - 618 (0.8%) 555 - 522 (94.6%)
UOC-24257	W171079-02-F	Bird egg	A (bulk, acid washed)	Common Tern	Mamawi Lake	58.6087	-111.463	2017	2024	230	15	0.9721	0.0018	-27.86	1.77	-36.52	1.77	306 - 280 (51.8%) 172 - 151 (43.6%)†
UOC-24258	W171080-02-F	Bird egg	A (bulk, acid washed)	Common Tern	Mamawi Lake	58.6087	-111.463	2017	2024	290	20	0.9649	0.0019	-35.1	1.94	-43.7	1.94	429 - 375 (58.3%) 326 - 295 (37.2%)
UOC-24259	W171081-02-F	Bird egg	A (bulk, acid washed)	Common Tern	Mamawi Lake	58.6087	-111.463	2017	2024	280	15	0.9663	0.0018	-33.71	1.78	-42.32	1.78	426 - 391 (31.7%) 320 - 290 (63.8%)
UOC-24260	W171082-02-F	Bird egg	A (bulk, acid washed)	Common Tern	Mamawi Lake	58.6087	-111.463	2017	2024	290	15	0.965	0.0017	-35.01	1.75	-43.61	1.75	428 - 378 (56.1%) 321 - 296 (39.4%)
UOC-24261	W171083-02-F	Bird egg	A (bulk, acid washed)	Common Tern	Mamawi Lake	58.6087	-111.463	2017	2024	245	15	0.9701	0.0018	-29.88	1.77	-38.53	1.77	309 - 285 (74.5%) 167 - 155 (20.9%)†
UOC-24262	W191263-02-F	Bird egg	A (bulk, acid washed)	Common Tern	Mamawi Lake	58.6087	-111.463	2019	2024	195	15	0.9763	0.0018	-23.72	1.77	-32.42	1.77	290 - 266 (22.7%) 217 - 146 (60.8%) 22…(12.0%)†
UOC-24263	W191264-02-C	Bird egg	A (bulk, acid washed)	Common Tern	Mamawi Lake	58.6087	-111.463	2019	2024	240	15	0.971	0.0017	-29.04	1.75	-37.69	1.75	305 - 284 (64.2%) 168 - 154 (31.3%)†
UOC-24264	W191265-02-F	Bird egg	A (bulk, acid washed)	Common Tern	Mamawi Lake	58.6087	-111.463	2019	2024	180	15	0.9779	0.0018	-22.06	1.77	-30.78	1.77	285 - 263 (18.6%) 220 - 166 (49.6%) 157 - 143 (8.3%) 25…(18.9%)†
UOC-24265	W191266-02-F	Bird egg	A (bulk, acid washed)	Common Tern	Mamawi Lake	58.6087	-111.463	2019	2024	60	15	0.9931	0.0018	-6.94	1.8	-15.79	1.8	250 - 228 (28.1%) 136 - 116 (28.1%) 61 - 41 (39.2%)†
UOC-24266	W191267-02-F	Bird egg	A (bulk, acid washed)	Common Tern	Mamawi Lake	58.6087	-111.463	2019	2024	275	15	0.9667	0.0018	-33.28	1.77	-41.9	1.77	425 - 395 (23.8%) 319 - 289 (71.7%)
UOC-24267	W191268-02-F	Bird egg	A (bulk, acid washed)	Common Tern	Mamawi Lake	58.6087	-111.463	2019	2024	130	15	0.9844	0.0018	-15.62	1.77	-24.39	1.77	265 - 217 (23.0%) 146 - 22 (72.5%)†
UOC-24268	W191269-02-C	Bird egg	A (bulk, acid washed)	Common Tern	Mamawi Lake	58.6087	-111.463	2019	2024	370	15	0.9554	0.0017	-44.56	1.74	-53.07	1.74	492 - 429 (57.6%) 370 - 327 (37.8%)
UOC-24269	W191270-02-F	Bird egg	A (bulk, acid washed)	Common Tern	Mamawi Lake	58.6087	-111.463	2019	2024	360	15	0.9563	0.0017	-43.71	1.74	-52.23	1.74	485 - 426 (49.5%) 379 - 320 (46.0%)
UOC-24270	W191271-02-C	Bird egg	A (bulk, acid washed)	Common Tern	Mamawi Lake	58.6087	-111.463	2019	2024	165	15	0.9798	0.0018	-20.2	1.76	-28.93	1.76	284 - 256 (17.7%) 225 - 166 (43.5%) 155 - 138 (10.4%) 111 - 107 (0.5%) 78 - 74 (0.5%) 35…(22.8%)†
UOC-24271	W191272-02-F	Bird egg	A (bulk, acid washed)	Common Tern	Mamawi Lake	58.6087	-111.463	2019	2024	210	15	0.9742	0.0018	-25.8	1.77	-34.48	1.77	300 - 270 (34.1%) 211 - 197 (6.2%) 189 - 150 (52.4%) 11…(2.7%)†
UOC-24281	P1A-sed	Lake sediment	A (bulk, acid washed)	not applicable	Lake Athabasca (western)	59.0785	-110.487	2023	2024	2020	20	0.7781	0.0015	-221.92	1.53	-228.85	1.53	1998-1921 (90.5%) 1907-1892 (4.9%)
UOC-24282	P1B-sed	Lake sediment	A (bulk, acid washed)	not applicable	Lake Athabasca (western)	59.0785	-110.487	2023	2024	2040	20	0.7765	0.0015	-223.53	1.54	-230.45	1.54	2039-2029 (2.2%) 2003-1926 (93.3%)
UOC-24283	P1C-sed	Lake sediment	A (bulk, acid washed)	not applicable	Lake Athabasca (western)	59.0785	-110.487	2023	2024	2140	20	0.7666	0.0015	-233.37	1.54	-240.2	1.54	2292-2271 (9.5%) 2151-2046 (82.1%) 2020-2007 (3.8%)
UOC-24284	P2A-sed	Lake sediment	A (bulk, acid washed)	not applicable	Lake Athabasca (western)	59.0928	-110.483	2023	2024	1270	15	0.8543	0.0016	-145.73	1.56	-153.34	1.56	1275-1173 (95.4%)
UOC-24285	P2B-sed	Lake sediment	A (bulk, acid washed)	not applicable	Lake Athabasca (western)	59.0928	-110.483	2023	2024	1550	20	0.8254	0.0016	-174.64	1.56	-181.99	1.56	1513-1488 (7.8%) 1474-1451 (11.4%) 1419-1363 (76.2%)
UOC-24286	P2C-sed	Lake sediment	A (bulk, acid washed)	not applicable	Lake Athabasca (western)	59.0928	-110.483	2023	2024	1540	20	0.8264	0.0016	-173.63	1.57	-180.99	1.57	1507-1504 (0.5%) 1470-1457 (3.3%) 1415-1355 (91.6%)
UOC-24287	P3A-sed	Lake sediment	A (bulk, acid washed)	not applicable	Lake Athabasca (western)	59.0366	-110.557	2023	2024	3090	20	0.6812	0.0014	-318.76	1.42	-324.84	1.42	3363-3239 (95.4%)
UOC-24288	P3B-sed	Lake sediment	A (bulk, acid washed)	not applicable	Lake Athabasca (western)	59.0366	-110.557	2023	2024	3480	20	0.6485	0.0014	-351.55	1.43	-357.33	1.43	3831-3691 (95.4%)
UOC-24289	P3C-sed	Lake sediment	A (bulk, acid washed)	not applicable	Lake Athabasca (western)	59.0366	-110.557	2023	2024	3410	20	0.6543	0.0013	-345.67	1.35	-351.5	1.35	3695-3577 (95.4%)
UOC-24290	P4A-sed	Lake sediment	A (bulk, acid washed)	not applicable	Lake Athabasca (western)	58.9598	-110.649	2023	2024	5090	20	0.531	0.0012	-469	1.22	-473.73	1.22	5907-5852 (28.6%) 5829-5750 (66.8%)
UOC-24291	P4B-sed	Lake sediment	A (bulk, acid washed)	not applicable	Lake Athabasca (western)	58.9598	-110.649	2023	2024	5110	20	0.5297	0.0012	-470.26	1.19	-474.98	1.19	5916-5864 (32.5%) 5825-5753 (63.0%)
UOC-24292	P4C-sed	Lake sediment	A (bulk, acid washed)	not applicable	Lake Athabasca (western)	58.9598	-110.649	2023	2024	6240	20	0.46	0.0011	-540.04	1.11	-544.13	1.11	7252-7192 (49.0%) 7175-7155 (16.6%) 7120-7020 (29.8%)
UOC-24293	P5A-sed	Lake sediment	A (bulk, acid washed)	not applicable	Lake Athabasca (western)	58.8868	-110.758	2023	2024	7340	25	0.4012	0.001	-598.77	1.03	-602.35	1.03	8185-8034 (95.4%)
UOC-24294	P5B-sed	Lake sediment	A (bulk, acid washed)	not applicable	Lake Athabasca (western)	58.8868	-110.758	2023	2024	7770	25	0.3805	0.001	-619.46	1.01	-622.85	1.01	8595-8510 (72.8%) 8505-8454 (22.7%)
UOC-24295	P5C-sed	Lake sediment	A (bulk, acid washed)	not applicable	Lake Athabasca (western)	58.8868	-110.758	2023	2024	8350	25	0.3538	0.001	-646.16	0.98	-649.31	0.98	9456-9291 (95.4%)
UOC-24296	P6A-sed	Lake sediment	A (bulk, acid washed)	not applicable	Lake Athabasca (western)	58.8115	-110.862	2023	2024	8550	25	0.345	0.001	-655	0.98	-658.08	0.98	9545-9487 (95.4%)
UOC-24297	P6B-sed	Lake sediment	A (bulk, acid washed)	not applicable	Lake Athabasca (western)	58.8115	-110.862	2023	2024	8440	25	0.3498	0.001	-650.17	0.99	-653.28	0.99	9528-9430 (95.4%)
UOC-24298	P6C-sed	Lake sediment	A (bulk, acid washed)	not applicable	Lake Athabasca (western)	58.8115	-110.862	2023	2024	7880	25	0.375	0.001	-625.04	1.04	-628.38	1.04	8771-8594 (95.4%)
UOC-24299	P7A-sed	Lake sediment	A (bulk, acid washed)	not applicable	Lake Athabasca (western)	58.6954	-111.188	2023	2024	5400	20	0.5108	0.0012	-489.22	1.19	-493.77	1.19	6281-6186 (89.6%) 6138-6123 (5.8%)
UOC-24300	P7B-sed	Lake sediment	A (bulk, acid washed)	not applicable	Lake Athabasca (western)	58.6954	-111.188	2023	2024	5370	20	0.5126	0.0012	-487.44	1.17	-492.01	1.17	6276-6236 (28.0%) 6215-6173 (29.8%) 6148-6113 (24.4%) 6075-6062 (2.4%) 6048-6010 (10.8%)
UOC-24301	P7C-sed	Lake sediment	A (bulk, acid washed)	not applicable	Lake Athabasca (western)	58.6954	-111.188	2023	2024	6110	20	0.4677	0.0011	-532.29	1.11	-536.46	1.11	7154-7129 (12.7%) 7011-6895 (82.8%)
UOC-24302	P8A-sed	Lake sediment	A (bulk, acid washed)	not applicable	Lake Athabasca (western)	58.7019	-111.192	2023	2024	6320	20	0.4556	0.0011	-544.39	1.09	-548.45	1.09	7279-7164 (95.4%)
UOC-24303	P8B-sed	Lake sediment	A (bulk, acid washed)	not applicable	Lake Athabasca (western)	58.7019	-111.192	2023	2024	6340	20	0.4547	0.0011	-545.26	1.09	-549.31	1.09	7313-7245 (51.9%) 7212-7168 (43.6%)
UOC-24304	P8C-sed	Lake sediment	A (bulk, acid washed)	not applicable	Lake Athabasca (western)	58.7019	-111.192	2023	2024	6990	25	0.419	0.0011	-581.01	1.07	-584.74	1.07	7927-7896 (15.3%) 7869-7743 (80.1%)
UOC-24305	P9A-sed	Lake sediment	A (bulk, acid washed)	not applicable	Lake Athabasca (western)	58.7481	-111.033	2023	2024	9020	25	0.3257	0.001	-674.34	0.95	-677.24	0.95	10237-10174 (95.4%)
UOC-24306	P9B-sed	Lake sediment	A (bulk, acid washed)	not applicable	Lake Athabasca (western)	58.7481	-111.033	2023	2024	8960	25	0.3281	0.001	-671.88	0.98	-674.81	0.98	10210-10116 (54.5%) 10066-10006 (17.9%) 9994-9915 (23.0%)
UOC-24307	P9C-sed	Lake sediment	A (bulk, acid washed)	not applicable	Lake Athabasca (western)	58.7481	-111.033	2023	2024	8730	25	0.3374	0.001	-662.56	0.96	-665.56	0.96	9886-9858 (3.7%) 9776-9551 (91.7%)
UOC-24308	P10A-sed	Lake sediment	A (bulk, acid washed)	not applicable	Lake Athabasca (western)	58.7115	-111.063	2023	2024	3030	20	0.6864	0.0014	-313.58	1.4	-319.7	1.4	3330-3292 (19.3%) 3256-3164 (76.1%)
UOC-24313	P10B-sed	Lake sediment	A (bulk, acid washed)	not applicable	Lake Athabasca (western)	58.7115	-111.063	2023	2024	2200	20	0.7611	0.0015	-238.86	1.49	-245.64	1.49	2306-2227 (59.9%) 2208-2195 (3.6%) 2183-2124 (32.0%)
UOC-24314	P10C-sed	Lake sediment	A (bulk, acid washed)	not applicable	Lake Athabasca (western)	58.7115	-111.063	2023	2024	4310	20	0.5852	0.0012	-414.83	1.24	-420.04	1.24	4874-4836 (95.4%)
UOC-24315	P11A-sed	Lake sediment	A (bulk, acid washed)	not applicable	Lake Athabasca (western)	58.7238	-111.021	2023	2024	7660	25	0.3858	0.001	-614.18	1.03	-617.61	1.03	8519-8495 (8.5%) 8482-8473 (1.3%) 8464-8385 (85.6%)
UOC-24316	P11B-sed	Lake sediment	A (bulk, acid washed)	not applicable	Lake Athabasca (western)	58.7238	-111.021	2023	2024	7590	25	0.3889	0.001	-611.13	1.02	-614.6	1.02	8416-8366 (95.4%)
UOC-24317	P11C-sed	Lake sediment	A (bulk, acid washed)	not applicable	Lake Athabasca (western)	58.7238	-111.021	2023	2024	8030	25	0.3684	0.001	-631.64	1.01	-634.92	1.01	9008-8969 (22.1%) 8964-8855 (41.0%) 8836-8776 (32.4%)
UOC-24318	P1A-plankton	Lake plankton	A (bulk, acid washed)	not applicable	Lake Athabasca (western)	59.0785	-110.487	2023	2024	>Modern	---	1.0005	0.0017	0.48	1.74	-8.43	1.74	1954-1955 AD (95.4%) ‡, 1
UOC-24319	P1B-plankton	Lake plankton	A (bulk, acid washed)	not applicable	Lake Athabasca (western)	59.0785	-110.487	2023	2024	>Modern	---	1.0014	0.0017	1.45	1.73	-7.48	1.73	1954-1955 AD (95.4%) ‡, 1
UOC-24320	P2A-plankton	Lake plankton	A (bulk, acid washed)	not applicable	Lake Athabasca (western)	59.0928	-110.483	2023	2024	20	15	0.9977	0.0017	-2.28	1.72	-11.17	1.72	243-231 (21.5%) 130-116 (17.5%) 59-43 (56.5%) †
UOC-24321	P2B-plankton	Lake plankton	A (bulk, acid washed)	not applicable	Lake Athabasca (western)	59.0928	-110.483	2023	2024	>Modern	---	1.0055	0.0017	5.47	1.74	-3.49	1.74	1954-1955 AD (59.2%) 2019... AD (36.3%) ‡
UOC-24322	P3A-plankton	Lake plankton	A (bulk, acid washed)	not applicable	Lake Athabasca (western)	59.0366	-110.557	2023	2024	40	15	0.9952	0.0018	-4.84	1.77	-13.7	1.77	247-229 (25.6%) 135-116 (25.2%) 60-41 (44.7%) †
UOC-24323	P3B-plankton	Lake plankton	A (bulk, acid washed)	not applicable	Lake Athabasca (western)	59.0366	-110.557	2023	2024	5	15	0.9996	0.0018	-0.37	1.75	-9.28	1.75	241-231 (19.4%) 130-116 (15.1%) 59-44 (61.0%) †
UOC-24324	P4A-plankton	Lake plankton	A (bulk, acid washed)	not applicable	Lake Athabasca (western)	58.9598	-110.649	2023	2024	405	15	0.9514	0.0017	-48.64	1.69	-57.11	1.69	505-455 (92.1%) 349-339 (3.4%)
UOC-24325	P5A-plankton	Lake plankton	A (bulk, acid washed)	not applicable	Lake Athabasca (western)	58.8868	-110.758	2023	2024	485	15	0.942	0.0017	-58.02	1.69	-66.42	1.69	530-503 (95.4%)
UOC-24326	P6A-plankton	Lake plankton	A (bulk, acid washed)	not applicable	Lake Athabasca (western)	58.8115	-110.862	2023	2024	545	15	0.9345	0.0017	-65.54	1.67	-73.87	1.67	624-605 (7.6%) 555-525 (87.8%)
UOC-24327	P9A-plankton	Lake plankton	A (bulk, acid washed)	not applicable	Lake Athabasca (western)	58.7481	-111.033	2023	2024	880	15	0.8965	0.0016	-103.52	1.64	-111.5	1.64	791-732 (95.4%)
UOC-24328	P9B-plankton	Lake plankton	A (bulk, acid washed)	not applicable	Lake Athabasca (western)	58.7481	-111.033	2023	2024	905	15	0.8937	0.0016	-106.29	1.63	-114.25	1.63	904-867 (39.1%) 821-811 (2.0%) 802-736 (54.3%)
UOC-24329	P10A-plankton	Lake plankton	A (bulk, acid washed)	not applicable	Lake Athabasca (western)	58.7115	-111.063	2023	2024	900	20	0.8941	0.0017	-105.91	1.68	-113.88	1.68	903-867 (31.5%) 817-814 (0.4%) 800-735 (63.5%)
UOC-24330	P10B-plankton	Lake plankton	A (bulk, acid washed)	not applicable	Lake Athabasca (western)	58.7115	-111.063	2023	2024	690	15	0.918	0.0017	-82.05	1.66	-90.23	1.66	672-647 (79.6%) 583-571 (15.9%)
UOC-24331	P11-plankton	Lake plankton	A (bulk, acid washed)	not applicable	Lake Athabasca (western)	58.7238	-111.021	2023	2024	945	15	0.8893	0.0016	-110.68	1.63	-118.6	1.63	913-793 (95.4%)
UOC-24332	Fort Chip algae	Macrophytes	A (bulk, acid washed)	Filamentous green algae	Lake Athabasca (western)	58.7116	-111.155	2023	2024	685	15	0.9188	0.0017	-81.22	1.72	-89.41	1.72	671-645 (68.4%) 585-567 (27.1%)
UOC-24333	Fort Chip macro	Macrophytes	A (bulk, acid washed)	Aquatic macro-algae (Chara)	Lake Athabasca (western)	58.7116	-111.155	2023	2024	1230	15	0.8581	0.0016	-141.89	1.6	-149.54	1.6	1245-1213 (15.4%) 1179-1172 (3.0%) 1165-1072 (77.1%)
UOC-25802	W141530-01 O	Bird egg	A (bulk, acid washed)	Herring Gull	Lake Athabasca (eastern)	59.48	-108.98	2014	2024	>Modern		1.0411	0.0018	41.05	1.78	31.77	1.78	1956 - 1956 (8.9%) 2010 - 2012 (86.6%) ‡
UOC-25803	W141533-01 O	Bird egg	A (bulk, acid washed)	Herring Gull	Lake Athabasca (eastern)	59.48	-108.98	2014	2024	>Modern		1.0379	0.0018	37.85	1.77	28.6	1.77	1956 - 1956 (12.3%) 2011 - 2012 (83.1%) ‡
UOC-25804	W141546-01 O	Bird egg	A (bulk, acid washed)	Herring Gull	Lake Athabasca (eastern)	59.48	-108.98	2014	2024	>Modern		1.0385	0.0018	38.5	1.77	29.25	1.77	1956 - 1956 (10.2%) 2011 - 2012 (85.3%) ‡
UOC-25805	W141547-01 P	Bird egg	A (bulk, acid washed)	Herring Gull	Lake Athabasca (eastern)	59.48	-108.98	2014	2024	>Modern		1.0505	0.0018	50.52	1.8	41.15	1.8	1956 - 1956 (7.8%) 2008 - 2010 (87.6%) ‡
UOC-25806	W141548-01 O	Bird egg	A (bulk, acid washed)	Herring Gull	Lake Athabasca (eastern)	59.48	-108.98	2014	2024	>Modern		1.042	0.0018	42	1.76	32.72	1.76	1956 - 1956 (9.9%) 2010 - 2012 (85.5%) ‡
UOC-25807	W141550-01 O	Bird egg	A (bulk, acid washed)	Herring Gull	Lake Athabasca (eastern)	59.48	-108.98	2014	2024	>Modern		1.0415	0.0018	41.5	1.78	32.22	1.78	1956 - 1956 (9.4%) 2010 - 2012 (86.1%) ‡
UOC-25808	W141551-01 O	Bird egg	A (bulk, acid washed)	Herring Gull	Lake Athabasca (eastern)	59.48	-108.98	2014	2024	>Modern		1.0378	0.0018	37.77	1.78	28.52	1.78	1956 - 1956 (12.6%) 2011 - 2013 (82.8%) ‡
UOC-25809	W141552-01 O	Bird egg	A (bulk, acid washed)	Herring Gull	Lake Athabasca (eastern)	59.48	-108.98	2014	2024	>Modern		1.039	0.0018	39	1.78	29.74	1.78	1956 - 1956 (9.2%) 2011 - 2012 (86.3%) ‡
UOC-25810	W141555-01 O	Bird egg	A (bulk, acid washed)	Herring Gull	Lake Athabasca (eastern)	59.48	-108.98	2014	2024	>Modern		1.0303	0.0018	30.32	1.78	21.14	1.78	1955 - 1956 (15.9%) 2013 - 2014 (79.5%) ‡
UOC-25811	W141556-01 O	Bird egg	A (bulk, acid washed)	Herring Gull	Lake Athabasca (eastern)	59.48	-108.98	2014	2024	>Modern		1.0325	0.0018	32.51	1.78	23.31	1.78	1955 - 1956 (21.9%) 2012 - 2013 (71.3%) 2014 - 2014 (2.2%) ‡
